# Supplementary material for: Role of Feeding and Novel Ripening System to Enhance the Quality and Production Sustainability of Curd Buffalo Cheeses
Source: Foods. 2023 Feb 6;12(4):704. doi: 10.3390/foods12040704 (PMC9956207; doi:10.3390/foods12040704)
Supplement: Supplementary file 1 [file foods-12-00704-s001.zip]

Archive with 1 entries (1 files):
- foods-2150282-supplementary.pdf
